# Supplementary material for: Kinetic Changes in B7 Costimulatory Molecules and IRF4 Expression in Human Dendritic Cells during LPS Exposure
Source: Biomolecules. 2022 Jul 8;12(7):955. doi: 10.3390/biom12070955 (PMC9313461; doi:10.3390/biom12070955)
Supplement: Supplementary file 1 [file biomolecules-12-00955-s001.zip]

Archive with 1 entries (1 files):
- biomolecules-1788251-supplementary.pdf
